# Supplementary material for: Predictive Factors of Cardiac Function Recovery and Mortality in Patients with Reduced Ejection Fraction Undergoing Transcatheter Aortic Valve Implantation
Source: Medicina (Kaunas). 2025 Feb 4;61(2):266. doi: 10.3390/medicina61020266 (PMC11857224; doi:10.3390/medicina61020266)
Supplement: Supplementary file 1 [file medicina-61-00266-s001.zip]

Archive with 1 entries (1 files):
- medicina-3451086-supplementary.pdf
